# Supplementary material for: Effect of Storage and Drying Treatments on Antioxidant Activity and Phenolic Composition of Lemon and Clementine Peel Extracts
Source: Molecules. 2023 Feb 8;28(4):1624. doi: 10.3390/molecules28041624 (PMC9958772; doi:10.3390/molecules28041624)
Supplement: Supplementary file 1 [file molecules-28-01624-s001.zip]

Archive with 1 entries (1 files):
- Suplementary material.pdf
